# Supplementary material for: Studying and Analyzing Humane Endpoints in the Fructose-Fed and Streptozotocin-Injected Rat Model of Diabetes
Source: Animals (Basel). 2023 Apr 18;13(8):1397. doi: 10.3390/ani13081397 (PMC10135389; doi:10.3390/ani13081397)
Supplement: Supplementary file 1 [file animals-13-01397-s001.zip]

Archive with 1 entries (1 files):
- animals-2267356-supplementary.pdf
